# Supplementary material for: TRAF4 Inhibits the Apoptosis and Promotes the Proliferation of Breast Cancer Cells by Inhibiting the Ubiquitination of Spindle Assembly-Associated Protein Eg5
Source: Front Oncol. 2022 May 25;12:855139. doi: 10.3389/fonc.2022.855139 (PMC9174544; doi:10.3389/fonc.2022.855139)
Supplement: Supplementary Figure 1 — Protein level of Eg5. Proteins were extracted from cells transfected with Eg5 si-RNA.Western blot assays were used to demonstrate the protein level of Eg5. GAPDH was used as an internal control. Data represent mean ± SD (n = 3). (***p<0.001). [file DataSheet_1.zip › supplementary results/S1/S1 statistics.txt]

Column B	siEg5
vs.	vs.
Column A	NC
Paired t test
P value	0.0017
P value summary	**
Significantly different (P < 0.05)?	Yes
One- or two-tailed P value?	Two-tailed
t, df	t=23.92 df=2
Number of pairs	3
