# Supplementary material for: TRAF4 Inhibits the Apoptosis and Promotes the Proliferation of Breast Cancer Cells by Inhibiting the Ubiquitination of Spindle Assembly-Associated Protein Eg5
Source: Front Oncol. 2022 May 25;12:855139. doi: 10.3389/fonc.2022.855139 (PMC9174544; doi:10.3389/fonc.2022.855139)
Supplement: Supplementary Figure 1 — Protein level of Eg5. Proteins were extracted from cells transfected with Eg5 si-RNA.Western blot assays were used to demonstrate the protein level of Eg5. GAPDH was used as an internal control. Data represent mean ± SD (n = 3). (***p<0.001). [file DataSheet_1.zip › supplementary results/S2/S2 data.xls]

## Sheet: Sheet1
	Eg5			SF2			T4
MCF-10A	0.0891707	0.142362	0.135206	0.864133	0.835387	0.874515	0.488947	0.432024	0.495643
MDA-MB-231	0.676564	0.993331	0.867285	1.26405	1.34195	1.19074	0.748354	0.671975	0.806125
SK-BR-3	0.633288	0.676064	0.489675	0.985092	1.10849	1.13776	0.741354	0.599911	0.613087
MCF-7	0.618081	0.797108	0.523589	1.03391	0.993672	1.17028	0.657771	0.574443	0.755931
MDA-MB-453	0.880836	0.958952	0.667492	0.486529	0.433915	0.591126	0.766305	0.673294	0.847631
