# Supplementary material for: TRAF4 Inhibits the Apoptosis and Promotes the Proliferation of Breast Cancer Cells by Inhibiting the Ubiquitination of Spindle Assembly-Associated Protein Eg5
Source: Front Oncol. 2022 May 25;12:855139. doi: 10.3389/fonc.2022.855139 (PMC9174544; doi:10.3389/fonc.2022.855139)
Supplement: Supplementary Figure 1 — Protein level of Eg5. Proteins were extracted from cells transfected with Eg5 si-RNA.Western blot assays were used to demonstrate the protein level of Eg5. GAPDH was used as an internal control. Data represent mean ± SD (n = 3). (***p<0.001). [file DataSheet_1.zip › supplementary results/S2/S2 statistics.txt]

Column B	231
vs.	vs.
Column A	Eg5 10A
Paired t test
P value	0.0109
P value summary	*
Significantly different (P < 0.05)?	Yes
One- or two-tailed P value?	Two-tailed
t, df	t=9.493 df=2
Number of pairs	3
Column C	SK
vs.	vs.
Column A	Eg5 10A
Paired t test
P value	0.0162
P value summary	*
Significantly different (P < 0.05)?	Yes
One- or two-tailed P value?	Two-tailed
t, df	t=7.756 df=2
Number of pairs	3
Column D	M7
vs.	vs.
Column A	Eg5 10A
Paired t test
P value	0.0209
P value summary	*
Significantly different (P < 0.05)?	Yes
One- or two-tailed P value?	Two-tailed
t, df	t=6.811 df=2
Number of pairs	3
Column E	453
vs.	vs.
Column A	Eg5 10A
Paired t test
P value	0.0158
P value summary	*
Significantly different (P < 0.05)?	Yes
One- or two-tailed P value?	Two-tailed
t, df	t=7.85 df=2
Number of pairs	3
Column H	231
vs.	vs.
Column G	SF2 10A
Paired t test
P value	0.0178
P value summary	*
Significantly different (P < 0.05)?	Yes
One- or two-tailed P value?	Two-tailed
t, df	t=7.4 df=2
Number of pairs	3
Column I	SK
vs.	vs.
Column G	SF2 10A
Paired t test
P value	0.0468
P value summary	*
Significantly different (P < 0.05)?	Yes
One- or two-tailed P value?	Two-tailed
t, df	t=4.457 df=2
Number of pairs	3
Column J	M7
vs.	vs.
Column G	SF2 10A
Paired t test
P value	0.0420
P value summary	*
Significantly different (P < 0.05)?	Yes
One- or two-tailed P value?	Two-tailed
t, df	t=4.722 df=2
Number of pairs	3
Column K	453
vs.	vs.
Column G	SF2 10A
Paired t test
P value	0.0102
P value summary	*
Significantly different (P < 0.05)?	Yes
One- or two-tailed P value?	Two-tailed
t, df	t=9.825 df=2
Number of pairs	3
Column N	231
vs.	vs.
Column M	TRAF4 10A
Paired t test
P value	0.0060
P value summary	**
Significantly different (P < 0.05)?	Yes
One- or two-tailed P value?	Two-tailed
t, df	t=12.84 df=2
Number of pairs	3
Column O	SK
vs.	vs.
Column M	TRAF4 10A
Paired t test
P value	0.0450
P value summary	*
Significantly different (P < 0.05)?	Yes
One- or two-tailed P value?	Two-tailed
t, df	t=4.553 df=2
Number of pairs	3
Column P	M7
vs.	vs.
Column M	TRAF4 10A
Paired t test
P value	0.0334
P value summary	*
Significantly different (P < 0.05)?	Yes
One- or two-tailed P value?	Two-tailed
t, df	t=5.335 df=2
Number of pairs	3
Column Q	453
vs.	vs.
Column M	TRAF4 10A
Paired t test
P value	0.0124
P value summary	*
Significantly different (P < 0.05)?	Yes
One- or two-tailed P value?	Two-tailed
t, df	t=8.902 df=2
Number of pairs	3
