# Supplementary material for: TRAF4 Inhibits the Apoptosis and Promotes the Proliferation of Breast Cancer Cells by Inhibiting the Ubiquitination of Spindle Assembly-Associated Protein Eg5
Source: Front Oncol. 2022 May 25;12:855139. doi: 10.3389/fonc.2022.855139 (PMC9174544; doi:10.3389/fonc.2022.855139)
Supplement: Supplementary file 2 [file DataSheet_2.zip]

Archive with 4 entries (3 files):
- Table1,2/
- Table1,2/Table 1,2 data.xlsx
- Table1,2/Table 1.txt
- Table1,2/Table 2.txt
