# Supplementary material for: TRAF4 Inhibits the Apoptosis and Promotes the Proliferation of Breast Cancer Cells by Inhibiting the Ubiquitination of Spindle Assembly-Associated Protein Eg5
Source: Front Oncol. 2022 May 25;12:855139. doi: 10.3389/fonc.2022.855139 (PMC9174544; doi:10.3389/fonc.2022.855139)
Supplement: Supplementary file 2 [file DataSheet_2.zip › Table1,2/Table 1,2 data.xlsx]

## Sheet: Sheet1
Breast cancer tissue	T4	EG5		Normal Breast tissue	T4	EG5
	8	12			4	1
	4	4			0	2
	8	8			1	1
	12	8			1	1
	4	3			1	3
	12	12			3	1
	8	8			5	4
	0	3			0	0
	8	12			0	0
	4	4			2	0
	4	8			4	2
	4	4			1	3
	12	12			3	1
	4	9			0	3
	8	8			4	1
	0	9			1	1
	4	0
	8	8
	12	9
	12	12
	6	12
	12	1
	4	4
	8	12
	8	12
	3	4
	8	8
	12	12
	4	4
	8	12
	8	8
	12	8
	0	0
	12	12
	12	12
	3	4
	4	4
	8	9
	4	4
	12	9
	0	1
	8	12
	12	9
	0	3
	8	8
	6	4
	12	9
	12	12
	2	0
	3	3
	8	6
	9	9
	9	12
	3	8
	8	12
	1	4
	12	12
	1	1
	8	9
	9	4
	1	1
	4	4
	0	4
	0	0
	1	4
	12	12
	3	3
	3	4
	3	2
	4	4
	3	3
	4	1
	12	8
	4	6
	12	12
	3	1
	6	6
	12	9
