# Supplementary material for: TRAF4 Inhibits the Apoptosis and Promotes the Proliferation of Breast Cancer Cells by Inhibiting the Ubiquitination of Spindle Assembly-Associated Protein Eg5
Source: Front Oncol. 2022 May 25;12:855139. doi: 10.3389/fonc.2022.855139 (PMC9174544; doi:10.3389/fonc.2022.855139)
Supplement: Supplementary file 2 [file DataSheet_2.zip › Table1,2/Table 1.txt]

Table Analyzed	Data 1
P value and statistical significance
Test	Fisher's exact test
P value	0.0005
P value summary	***
One- or two-sided	Two-sided
Statistically significant (P < 0.05)?	Yes
Data analyzed	T4 N	T4 P	Total
NORMAL	12	4	16
CANCER	21	57	78
Total	33	61	94
Percentage of row total	T4 N	T4 P
NORMAL	75.00%	25.00%
CANCER	26.92%	73.08%
Percentage of column total	T4 N	T4 P
NORMAL	36.36%	6.56%
CANCER	63.64%	93.44%
Percentage of grand total	T4 N	T4 P
NORMAL	12.77%	4.26%
CANCER	22.34%	60.64%
Table Analyzed	Data 1
P value and statistical significance
Test	Fisher's exact test
P value	<0.0001
P value summary	****
One- or two-sided	Two-sided
Statistically significant (P < 0.05)?	Yes
Data analyzed	Eg5 N	Eg5 P	Total
NORMAL	15	1	16
CANCER	17	61	78
Total	32	62	94
Percentage of row total	Eg5 N	Eg5 P
NORMAL	93.75%	6.25%
CANCER	21.79%	78.21%
Percentage of column total	Eg5 N	Eg5 P
NORMAL	46.88%	1.61%
CANCER	53.13%	98.39%
Percentage of grand total	Eg5 N	Eg5 P
NORMAL	15.96%	1.06%
CANCER	18.09%	64.89%
